# Supplementary material for: Stereo-random oligonucleotides enable efficient recruitment of ADAR in vitro and in vivo
Source: Nat Commun. 2025 Oct 3;16:8849. doi: 10.1038/s41467-025-64434-7 (PMC12494997; doi:10.1038/s41467-025-64434-7)
Supplement: Supplementary file 3 — Supplementary Data 1 [file 41467_2025_64434_MOESM3_ESM.xlsx]

## Sheet: Sheet1
Target site	ON version	Length [nt]	ON Symmetry	Sequence (5' -> 3')
			(5'terminus - orphan base - 3'terminus)	dN = DNA, N = RNA, mN = 2'-OMe, oN = 2'MOE, fN = 2'F, lN = LNA, * = PS, B = Benner’s Base Z (ref.1), X = Nebularine (ref.2), GalNAc = triantennary GalNAc conjugate
human GAPDH ORF L157L (5'-UAG)	117.1	59	29-1-29	mUmUmGUCAUGGAUGACCUUGGCCAGGGGUG CCA AGCAGUUGGUGGUGCAGGAGGCAUU mGmCmU
human GAPDH ORF L157L (5'-UAG)	117.16	59	29-1-29	mU*mU*mG*U*C*A UGGAU GA CCUUG GCC AGGGGUG CCA AGCAGUUGGUGGUGCAGGAGGCA*U*U*mG*mC*mU
human GAPDH ORF L157L (5'-UAG)	117.17	59	29-1-29	mU*mU*mG*U*C*A* U*G*G*A*U GA CCUUG GCC AGGGGUG CCA AGCAGUUGGUGGUGCAGG*A*G*G*C*A*U*U*mG*mC*mU
human GAPDH ORF L157L (5'-UAG)	117.18	59	29-1-29	mU*mU*mG*U*C*A* U*G*G*A*U* G*A *C*C*U*U*G *G*C*C AGGGGUG CCA AGCAGUUG*G*U*G*G*U*G*C*A*G*G*A*G*G*C*A*U*U*mG*mC*mU
human GAPDH ORF L157L (5'-UAG)	117.19	59	29-1-29	mU*mU*mG*U*C*A* U*G*G*A*U*G*A *C*C*U*U*G *G*C*C* A*G*G*G*GUG CCA AGC*A*G*U*U*G*G*U*G*G*U*G*C*A*G*G*A*G*G*C*A*U*U*mG*mC*mU
human GAPDH ORF L157L (5'-UAG)	117.20	59	29-1-29	mU*mU*mG*U*C*A* U*G*G*A*U*G*A *C*C*U*U*G *G*C*C* A*G*G*G*G*U*G* C*C*A* A*G*C*A*G*U*U*G*G*U*G*G*U*G*C*A*G*G*A*G*G*C*A*U*U*mG*mC*mU
human GAPDH ORF L157L (5'-UAG)	118.3	45	22-1-22	mG*mG*mA*U*G*A*C*C*U*U*G*G*C*C*A* G*G*G*GUG CCA AGC*A*G*U*U* G*G*U*G*G*U*G*C*A*G*G*mA*mG*mG
human GAPDH ORF L157L (5'-UAG)	119.1	59	48-1-10	mUmCmCUUCCACGAUACCAAAGUUGUCAUGGAUGACCUUGGCCAGGGGUG CCA AGCAGUmUmGmG
human GAPDH ORF L157L (5'-UAG)	119.4	59	48-1-10	mU*mC*mC*U*U*C*C*A*C*G*A*U*A*C*C*A*A*A*G*U*U*G*U*C*A*U*G*G*A*U*G*A*C*C*U*U*G*G*C*C*A*G*G*G*GUG CCA AGC*A*G*U*mU*mG*mG
human GAPDH ORF L157L (5'-UAG)	120.2	45	34-1-10	mC*mA*mA*A*G*U*U*G*U*C*A*U*G*G*A*U*G*A*C*C*U*U*G*G*C*C*A* G*G*G*GUG CCA AGC*A*G*U*mU*mG*mG
human GAPDH ORF L157L (5'-UAG)	120.7	45	34-1-10	mC*mA*mA*mA*mG*mU*mU*mG*mU*mC*mA*mU*mG*mG*mA*mU*mG*mA*mC*mC*mU*mU*mG*mG*mC*mC*mA*mG*mG*mG*mGmUmG CCA mAmGmC*mA*mG*mU*mU*mG*mG
human GAPDH ORF L157L (5'-UAG)	120.13	45	34-1-10	mC*mA*mA* A* fG*fU* U* fG* fU* C* fA*fU* G* fG*fA* U* fG*fA*C* fC*fU* U* fG*fG*C* fC*fA* G*G*G*GUG CCA AG C* A*G* U* mU*mG*mG
human GAPDH ORF L157L (5'-UAG)	120.14	45	34-1-10	mC*fA*mA* fA* mG*fU* mU* fG* mU* fC* mA* fU* mG* fG*mA* fU*mG*fA*mC*fC*mU*fU*mG*fG*mC*fC*mA* G*G*G*GUG CCA AG C* A*G* U* mU*mG*mG
human GAPDH ORF L157L (5'-UAG)	120.15	45	34-1-10	mC*fA*fA* mA*fG*fU* mU* fG* fU* mC* fA*fU* mG*fG*fA* mU* fG*fA*mC*fC*fU*mU*fG*fG*mC*fC*fA* G*G*G*GUG CCA AG C* A*G* U* mU*mG*mG
human GAPDH ORF L157L (5'-UAG)	120.16	45	34-1-10	dC*fA*fA* dA* fG*fU* dT* fG* fU* dC* fA*fU* dG* fG*fA* dT* fG*fA*dC*fC*fU*dT*fG*fG*dC*fC*fA*G*G*G*GUG CCA AG C* A*G* U*mU*mG*mG
human GAPDH ORF L157L (5'-UAG)	120.17	45	34-1-10	mC*mA*mA*A*G* fU* fU* G* fU* fC* A* fU* G*G*A* fU* G*A* fC* fC*fU* fU* G*G* fC*fC* A* G*G*G*G fU G dCdC A AG fC* A*G* fU* mU*mG*mG
human GAPDH ORF L157L (5'-UAG)	120.18	45	34-1-10	mC*mA*mA*A*G*mU*mU* G* mU* mC*A* mU*G*G*A* mU*G*A* mC* mC*mU* mU* G*G* mC*mC*A* G*G*G*G mU G dCdC A AG mC*A*G* mU*mU*mG* mG
human GAPDH ORF L157L (5'-UAG)	120.19	45	34-1-10	oC*oA*oA*A*G* oU* oU*G*oU* oC*A*oU*G*G*A*oU*G*A* oC* oC*oU* oU*G*G*oC*oC*A* G*G*G*GoUG dCdC A AGoC*A*G* oU*oU*oG* oG
human GAPDH ORF L157L (5'-UAG)	117.28	59	29-1-29	C6-Aminolinker - mU*mU*mG* fU*fC* A* fU* G*G*A* fU*G*A * fC*fC*fU*fU* G *G* fC*fC* A*G*G*G*G fU G dCdC A AG fC* A*G* fU*fU* G*G* fU* G*G* fU* G* fC* A*G*G*A*G*G* fC* A* fU*fU* mG*mC*mU
human GAPDH ORF L157L (5'-UAG)	v25.1 (RESTORE v1.0, ref.7)	95	84-1-10	mG*mG*mUGmUmCGAG AAGAGGAGAAmCAAmUAmUGmCmUAAAmUGmUmUGmUmUmCmUmCGmUmC mUmCmC mUmCG AmCA mCmC UUGUCAUGGAUGACCUU GGCCA mG lGmGmGmU mGCCAmAmGmCmA lG* mU* mU* lG*mG - C6-Aminolinker
human SERPINA1 E342K (5'-CAA)	117.19	59	29-1-29	mC*mA*mU*G*G*C*C*C*C*A*G*C*A*G*C*U*U*C*A*G*U*C*C*C*mU*mUmUmC mUCG UCG*A*U*G*G*U*C*A*G*C*A*C*A*G*C*C*mU*mU*A*U*G*C*A*mC*mG*mG
human SERPINA1 E342K (5'-CAA)	117.25	59	29-1-29	mC*mA*mU*G*G* fC*fC*fC*fC* A*G* fC* A*G* fC*fU*fU*fC* A*G* fU*fC*fC*fC* fU*fUfUfC dTdCdI fUfC G*A* fU* G*G* fU*fC* A*G* fC* A* fC* A*G* fC*fC*fU*fU* A* fU* G*fC*A*mC*mG*mG
human SERPINA1 E342K (5'-CAA)	117.24	59	29-1-29	mC*mA*mU*G*G*fC*mC*fC*mC*A*G*fC*A*G*mC*fU*mU*fC*A*G*mU*fC*mC*fC*mU*fUmU fC dTdCdG mUfCG*A*mU*G*G*fU*mC*A*G*fC*A*mC*A*G*fC*mC*fU*mU*A*fU*G*fC*A*mC*mG*mG
human SERPINA1 E342K (5'-CAA)	117.26	59	29-1-29	mC*mA*mU*G*G*fC*mC*fC*mC*A*G*fC*A*G*mC*fU*mU*fC*A*G*mU*fC*mC*fC*mU*mUmU fC dTdCdI mUfCG*A*mU*G*G*fU*mC*A*G*fC*A*mC*A*G*fC*mC*fU*mU*A*fU*G*fC*A*mC*mG*mG
human SERPINA1 E342K (5'-CAA)	117.27	59	29-1-29	mC*mA*mU*G*G*fC*mC*fC*mC*A*G*fC*A*G*mC*fU*mU*fC*A*G*mU*fC*mC*fC*mU*mUmU fC dTdCdI* mU*fC*G*A*mU*G*G*fU*mC*A*G*fC*A*mC*A*G*fC*mC*fU*mU*A*fU*G*fC*A*mC*mG*mG
human SERPINA1 E342K (5'-CAA)	117.28	59	29-1-29	mC*mA*mU*G*G*fC*mC*fC*mC*A*G*fC*A*G*mC*fU*mU*fC*A*G*mU*fC*mC*fC*mU*mU*mU* fC* dT*dCdI mUfCG*A*mU*G*G*fU*mC*A*G*fC*A*mC*A*G*fC*mC*fU*mU*A*fU*G*fC*A*mC*mG*mG
human SERPINA1 E342K (5'-CAA)	117.29	59	29-1-29	mC*mA*mU*G*G*fC*mC*fC*mC*A*G*fC*A*G*mC*fU*mU*fC*A*G*mU*fC*mC*fC*mU*mU*mU* fC* dT*dC*dI*mU*fC*G*A*mU*G*G*fU*mC*A*G*fC*A*mC*A*G*fC*mC*fU*mU*A*fU*G*fC*A*mC*mG*mG
human SERPINA1 E342K (5'-CAA)	117.30	59	29-1-29	mC*mA*mU*G*G*fC*mC*fC*mC*A*G*fC*A*G*mC*fU*mU*fC*A*G*mU*fC*mC*fC*mU*mUmU fC* dT*dC*dI* mUfCG*A*mU*G*G*fU*mC*A*G*fC*A*mC*A*G*fC*mC*fU*mU*A*fU*G*fC*A*mC*mG*mG
human SERPINA1 E342K (5'-CAA)	117.33	59	29-1-29	mC*mA*mU*G*G*fC*mC*fC*mC*A*G*fC*A*G*mC*fU*mU*fC*A*G*mU*fC*mC*fC*mU*mU*mU* fC* dT*dC*dI mUfCGA*mU*G*G*fU*mC*A*G*fC*A*mC*A*G*fC*mC*fU*mU*A*fU*G*fC*A*mC*mG*mG
human SERPINA1 E342K (5'-CAA)	117.34	59	29-1-29	mC*mA*mU*G*G*fC*mC*fC*mC*A*G*fC*A*G*mC*fU*mU*fC*A*G*mU*fC*mC*fC*mU*mUmU fC* dT*dC*dI mUfCGA*mU*G*G*fU*mC*A*G*fC*A*mC*A*G*fC*mC*fU*mU*A*fU*G*fC*A*mC*mG*mG
human SERPINA1 E342K (5'-CAA)	117.35	59	29-1-29	mC*mA*mU*G*G*fC*mC*fC*mC*A*G*fC*A*G*mC*fU*mU*fC*A*G*mU*fC*mC*fC*mU*mUmU fC* dT*dCdI mUfCGA*mU*G*G*fU*mC*A*G*fC*A*mC*A*G*fC*mC*fU*mU*A*fU*G*fC*A*mC*mG*mG
human SERPINA1 E342K (5'-CAA)	117.39	59	29-1-29	mC*mA*mU*G*G* fC*mC*fC*mC*A*G* fC*A*G*mC*fU*mU*fC*A*G*mU*fC*mC*fC*mU*mUmUfC* dT*dC*dI mUfCG*A*mU*G*G*fU*mC*A*G*fC*A*mC*A*G*fC*mC*fU*mU*A*fU*G*mC*A*mC*mG*mG
human SERPINA1 E342K (5'-CAA)	117.40	59	29-1-29	mC*mA*mU*G*G*fC*mC* fC*mC*A*G*fC*A*G*mC* fU*mU*fC*A*G*mU*fC*mC*fC*mU*mUmUfC* dT*dC*dI* mU fC GA*mU*G*G*fU*mC*A*G*fC*A*mC*A*G*fC*mC*fU*mU*A* fU*G*mC*A*mC*mG*mG
human SERPINA1 E342K (5'-CAA)	117.42	59	29-1-29	C6-Aminolinker - mC*mA*mU*dG*dG*fC*mC*fC*mC*dA*dG*fC*dA*dG*mC*fU*mU*fC*dA*dG*mU*fC*mC*fC*mU*mUmUfC*dT*dC*dImUfCdG*dA*mU*dG*dG*fU*mC*dA*dG*fC*dA*mC*dA*dG*fC*mC*fU*mU*dA*fU*dG* mC*dA*mC*mG*mG
human SERPINA1 E342K (5'-CAA)	117.43	59	29-1-29	C6-Amino linker - mC*mA*mU*dG*dG*fC*mC*fC*mC*A*dG*fC*A*dG*mC*fU*mU*fC*A*dG*mU*fC*mC*fC*mU*mUmUfC*dT*dC*dImUfCdG*A*mU*dG*dG*fU*mC*A*dG*fC*A*mC*A*dG*fC*mC*fU*mU*A*fU*dG*mC*A*mC*mG*mG
human SERPINA1 E342K (5'-CAA)	117.44	59	29-1-29	C6-Amino linker - mC*mA*mU*G*G*fC*mC*fC*mC*dA*G*fC*dA*G*mC*fU*mU*fC*dA*G*mU*fC*mC*fC*mU*mUmUfC* dT*dC*dImUfCG*dA*mU*G*G*fU*mC*dA*G*fC*dA*mC*dA*G*fC*mC*fU*mU*dA*fU*G*mC*dA*mC* mG*mG
human SERPINA1 E342K (5'-CAA)	117.45	59	29-1-29	C6-Amino linker - mC*mA*mU*G*dG*fC*mC*fC*mC*A*dG*fC*A*dG*mC*fU*mU*fC*A*dG*mU*fC*mC*fC*mU*mUmUfC* dT*dC*dImUfCG*dA*mU*G*dG*fU*mC*A*dG*fC*A*mC*dA*G*fC*mC*fU*mU*dA*fU*G*mC*dA*mC* mG*mG
human SERPINA1 E342K (5'-CAA)	117.46	59	29-1-29	C6-Amino linker - mC*mA*mU*dG*G*fC*mC*fC*mC*dA*G*fC*dA*G*mC*fU*mU*fC*dA*G*mU*fC*mC*fC*mU*mUmUfC* dT*dC*dImUfCdG*A*mU*dG*G*fU*mC*dA*G*fC*dA*mC*A*dG*fC*mC*fU*mU*A*fU*dG*mC*A*mC* mG*mG
human SERPINA1 E342K (5'-CAA)	117.47	59	29-1-29	mC*mA*mU*dG*dG*fC*mC*fC*mC*A*dG*fC*A*dG*mC*fU*mU*fC*A*dG*mU*fC*mC*fC*mU*mUmUfC*dT*dC*dImUfCdG*dA*mU*dG*dG*fU*mC*A*dG*fC*A*mC*dA*dG*fC*mC*fU*mU*dA*fU*dG*mC*dA*mC*mG*mG
human SERPINA1 E342K (5'-CAA)	117.48	59	29-1-29	mC*mA*mU*dG*dG*fC*mC*fC*mC*A*dG*fC*A*dG*mC*fU*mU*fC*A*dG*mU*fC*mC*fC*mU*mUmUfC*dT*dC*dImUfCdG*dA*mU*dG*dG*fU*mC*dA*dG*fC*dA*mC*dA*dG*fC*mC*fU*mU*dA*fU*dG*mC* dA*mC*mG*mG
human SERPINA1 E342K (5'-CAA)	117.49	59	29-1-29	mC*mA*mU*dG*dG*fC*mC*fC*mC*dA*dG*fC*dA*dG*mC*fU*mU*fC*dA*dG*mU*fC*mC*fC*mU*mU mUfC*dT*dC*dImUfCdG*dA*mU*dG*dG*fU*mC*A*dG*fC*dA*mC*A*dG*fC*mC*fU*mU*dA*fU*dG*mC*dA*mC*mG*mG
human SERPINA1 E342K (5'-CAA)	117.50	59	29-1-29	mC*mA*mU*dG*dG*fC*mC*fC*mC*A*dG*fC*A*dG*mC*fU*mU*fC*A*dG*mU*fC*mC*fC*mU*mUmUfC*dT*dC*dImUfCdG*dA*mU*dG*dG*fU*mC*A*dG*fC*dA*mC*dA*dG*fC*mC*fU*mU*dA*fU*dG*mC*dA*mC*mG*mG
human SERPINA1 E342K (5'-CAA)	117.51	59	29-1-29	mC*mA*mU*G*dG*fC*mC*fC*mC*A*dG*fC*A*dG*mC*fU*mU*fC*A*dG*mU*fC*mC*fC*mU*mUmUfC* dT*dC*dImUfCG*dA*mU*G*dG*fU*mC*A*dG*fC*dA*mC*A*dG*fC*mC*fU*mU*dA*fU*dG*mC*dA*mC*mG*mG
human SERPINA1 E342K (5'-CAA)	117.52	59	29-1-29	mC*mA*mU*dG*G*fC*mC*fC*mC*dA*G*fC*dA*G*mC*fU*mU*fC*dA*G*mU*fC*mC*fC*mU*mUmUfC* dT*dC*dImUfCdG*A*mU*dG*G*fU*mC*dA*G*fC*dA*mC*dA*G*fC*mC*fU*mU*dA*fU*dG*mC*dA*mC*mG*mG
human SERPINA1 E342K (5'-CAA)	117.53	59	29-1-29	mC*mA*mU*dG*dG*fC*mC*fC*mC*dA*dG*fC*dA*dG*mC*fU*mU*fC*dA*dG*mU*fC*mC*fC*mU*mU mUfC*dT*dC*dImUfCdG*dA*mU*dG*dG*fU*mC*dA*dG*fC*A*mC*dA*dG*fC*mC*fU*mU*A*fU*dG*mC*A*mC*mG*mG
human SERPINA1 E342K (5'-CAA)	117.55	59	29-1-29	mC*mA*mU*dG*dG*fC*mC*fC*mC*dA*G*fC*dA*G*mC*fU*mU*fC*dA*dG*mU*fC*mC*fC*mU*mUmU fC*dT*dC*dImUfCG*dA*mU*G*dG*fU*mC*dA*dG*fC*dA*mC*dA*dG*fC*mC*fU*mU*dA*fU*dG*mC*dA*mC*mG*mG
human SERPINA1 E342K (5'-CAA)	117.56	59	29-1-29	mC*mA*mU*dG*dG*fC*mC*fC*mC*dA*dG*fC*dA*G*mC*fU*mU*fC*A*dG*mU*fC*mC*fC*mU*mUmU fC*dT*dC*dImUfCG*dA*mU*G*dG*fU*mC*dA*dG*fC*dA*mC*dA*dG*fC*mC*fU*mU*dA*fU*dG*mC*dA*mC*mG*mG
human SERPINA1 E342K (5'-CAA)	117.57	59	29-1-29	mC*mA*mU*dG*dG*fC*mC*fC*mC*dA*dG*fC*dA*dG*mC*fU*mU*fC*A*dG*mU*fC*mC*fC*mU*mUmUfC*dT*dC*dImUfCG*dA*mU*G*dG*fU*mC*dA*dG*fC*dA*mC*dA*dG*fC*mC*fU*mU*dA*fU*dG*mC* dA*mC*mG*mG
human SERPINA1 E342K (5'-CAA)	117.58	59	29-1-29	mC*mA*mU*dG*dG*fC*mC*fC*mC*A*dG*fC*A*dG*mC*fU*mU*fC*A*dG*mU*fC*mC*fC*mU*mUmUfC*dT*dC*dImUfCG*dA*mU*G*dG*fU*mC*dA*dG*fC*dA*mC*dA*dG*fC*mC*fU*mU*dA*fU*dG*mC*dA*mC*mG*mG
human SERPINA1 E342K (5'-CAA)	117.59	59	29-1-29	mC*mA*mU*fG*dG*fC*mC*fC*mC*fA*dG*fC*fA*dG*mC*fU*mU*fC*fA*dG*mU*fC*mC*fC*mU*mUmU fC*dT*dC*dImUfCfG*dA*mU*fG*dG*fU*mC*fA*dG*fC*fA*mC*dA*fG*fC*mC*fU*mU*dA*fU*fG*mC*dA*mC*mG*mG
human SERPINA1 E342K (5'-CAA)	117.60	59	29-1-29	mC*mA*mU*dG*dG*fC*mC*fC*mC*fA*dG*fC*fA*dG*mC*fU*mU*fC*fA*dG*mU*fC*mC*fC*mU*mUmUfC*dT*dC*dImUfCfG*dA*mU*fG*dG*fU*mC*dA*dG*fC*dA*mC*dA*dG*fC*mC*fU*mU*dA*fU*dG*mC* dA*mC*mG*mG
human SERPINA1 E342K (5'-CAA)	117.62	59	29-1-29	mC*mA*mU*fG*fG*fC*mC*fC*mC*fA*fG*fC*fA*fG*mC*fU*mU*fC*fA*fG*mU*fC*mC*fC*mU*mUmUfC*dT*dC*dImUfCfG*fA*mU*fG*fG*fU*mC*fA*fG*fC*fA*mC*fA*fG*fC*mC*fU*mU*fA*fU*fG*mC*fA*mC* mG*mG
human SERPINA1 E342K (5'-CAA)	117.63	59	29-1-29	mC*mA*mU*dG*fG*fC*mC*fC*mC*dA*fG*fC*dA*fG*mC*fU*mU*fC*dA*fG*mU*fC*mC*fC*mU*mUmU fC*dT*dC*dImUfCdG*fA*mU*dG*fG*fU*mC*dA*fG*fC*dA*mC*fA*dG*fC*mC*fU*mU*fA*fU*dG*mC*fA*mC*mG*mG
human SERPINA1 E342K (5'-CAA)	117.64	59	29-1-29	mC*mA*mU*dG*dG*fC*mC*fC*mC*fA*dG*fC*fA*dG*mC*fU*mU*fC*fA*dG*mU*fC*mC*fC*mU*mUmU fC*dT*dC*dImUfCdG*fA*mU*dG*dG*fU*mC*fA*dG*fC*fA*mC*fA*dG*fC*mC*fU*mU*fA*fU*dG*mC*fA*mC*mG*mG
human SERPINA1 E342K (5'-CAA)	117.65	59	29-1-29	mC*mA*mU*fG*fG*fC*mC*fC*mC*dA*fG*fC*dA*fG*mC*fU*mU*fC*dA*fG*mU*fC*mC*fC*mU*mUmU fC*dT*dC*dImUfCfG*dA*mU*fG*fG*fU*mC*dA*fG*fC*dA*mC*dA*fG*fC*mC*fU*mU*dA*fU*fG*mC*dA*mC*mG*mG
human SERPINA1 E342K (5'-CAA)	117.75	59	29-1-29	mC*mA*mU*fG*fG*fC*mC*fC*mC*dA*fG*fC*fA*dG*mC*fU*mU*fC*fA*fG*mU*fC*mC*fC*mU*mUmUfC*dT*dC*dImUfCdG*fA*mU*fG*dG*fU*mC*fA*fG*fC*dA*mC*fA*fG*fC*mC*fU*mU*dA*fU*fG*mC*fA* mC*mG*mG
human SERPINA1 E342K (5'-CAA)	117.76	59	29-1-29	mC*mA*mU*fG*dG*fC*mC*fC*mC*dA*fG*fC*dA*dG*mC*fU*mU*fC*fA*dG*mU*fC*mC*fC*mU*mUmUfC*dT*dC*dImUfCdG*fA*mU*dG*dG*fU*mC*fA*dG*fC*dA*mC*fA*dG*fC*mC*fU*mU*dA*fU*fG*mC* dA*mC*mG*mG
human SERPINA1 E342K (5'-CAA)	117.77	59	29-1-29	mC*mA*mU*fG*fG*fC*mC*fC*mC*dA*dG*fC*fA*fG*mC*fU*mU*fC*dA*dG*mU*fC*mC*fC*mU*mUmU fC*dT*dC*dImUfCfG*fA*mU*dG*dG*fU*mC*fA*fG*fC*fA*mC*dA*dG*fC*mC*fU*mU*fA*fU*fG*mC*dA*mC*mG*mG
human SERPINA1 E342K (5'-CAA)	117.78	59	29-1-29	mC*mA*mU*fG*fG*fC*mC*fC*mC*fA*fG*fC*fA*fG*mC*fU*mU*fC*fA*fG*mU*fC*mC*fC*mU*mUmUfC* dT*dC*dImUfCdG*dA*mU*dG*dG*fU*mC*dA*dG*fC*dA*mC*dA*dG*fC*mC*fU*mU*dA*fU*dG*mC*dA*mC*mG*mG
human SERPINA1 E342K (5'-CAA)	117.79	59	29-1-29	mC*mA*mU*dG*dG*fC*mC*fC*mC*dA*dG*fC*dA*dG*mC*fU*mU*fC*dA*dG*mU*fC*mC*fC*mU*mUmUfC*dT*dC*dImUfCfG*fA*mU*fG*fG*fU*mC*fA*fG*fC*fA*mC*fA*fG*fC*mC*fU*mU*fA*fU*fG*mC*fA*mC*mG*mG
human SERPINA1 E342K (5'-CAA)	117.80	50	29-1-20	mC*mA*mU*fG*dG*fC*mC*fC*mC*fA*dG*fC*fA*dG*mC*fU*mU*fC*fA*dG*mU*fC*mC*fC*mU*mUmU fC* dT*dC*dImUfCfG*dA*mU*fG*dG*fU*mC*fA*dG*fC*fA*mC*dA*fG*mC*mC*mU
human SERPINA1 E342K (5'-CAA)	117.81	45	29-1-15	mC*mA*mU*fG*dG*fC*mC*fC*mC*fA*dG*fC*fA*dG*mC*fU*mU*fC*fA*dG*mU*fC*mC*fC*mU*mUmU fC* dT*dC*dImUfCfG*dA*mU*fG*dG*fU*mC*fA*dG*mC*mA*mC
human SERPINA1 E342K (5'-CAA)	117.82	40	29-1-10	mC*mA*mU*fG*dG*fC*mC*fC*mC*fA*dG*fC*fA*dG*mC*fU*mU*fC*fA*dG*mU*fC*mC*fC*mU*mUmU fC* dT*dC*dImUfCfG*dA*mU*fG*mG*mU*mC
human SERPINA1 E342K (5'-CAA)	117.83	31	24-1-6	fC*mC*fC*mC*fA*dG*fC*fA*dG*mC*fU*mU*fC*fA*dG*mU*fC*mC*fC*mU*mUmUfC*dT*dC*dImUfCfG*dA*mU
human SERPINA1 E342K (5'-CAA)	117.85	38	27-1-10	mC*mA*mU*fG*dG*fC*mC*fC*mC*fA*dG*fC*fA*dG*mC*fU*mU*fC*fA*dG*mU*fC*mC*fC*mU*mUmU fC* dT*dC*dImUfCfG*dA*mU* fG*mG
human SERPINA1 E342K (5'-CAA)	117.86	36	29-1-6	mC*mA*mU*fG*dG*fC*mC*fC*mC*fA*dG*fC*fA*dG*mC*fU*mU*fC*fA*dG*mU*fC*mC*fC*mU*mUmU fC* dT*dC*dImUfCfG*dA*mU
human SERPINA1 E342K (5'-CAA)	117.87	38	27-1-10	mU*fG*dG*fC*mC*fC*mC*fA*dG*fC*fA*dG*mC*fU*mU*fC*fA*dG*mU*fC*mC*fC*mU*mUmUfC*dT*dC*dImUfCfG*dA*mU* fG*mG*mU*mC
human SERPINA1 E342K (5'-CAA)	117.88	35	24-1-10	fC*mC*fC*mC*fA*dG*fC*fA*dG*mC*fU*mU*fC*fA*dG*mU*fC*mC*fC*mU*mUmUfC* dT*dC*dImUfCfG*dA*mU*fG*mG*mU*mC
human SERPINA1 E342K (5'-CAA)	117.89	38	28-1-9	mA*mU*fG*dG*fC*mC*fC*mC*fA*dG*fC*fA*dG*mC*fU*mU*fC*fA*dG*mU*fC*mC*fC*mU*mUmUfC* dT*dC*dImUfCfG*dA*mU*fG*mG*mU
human SERPINA1 E342K (5'-CAA)	117.90	36	27-1-8	mU*fG*dG*fC*mC*fC*mC*fA*dG*fC*fA*dG*mC*fU*mU*fC*fA*dG*mU*fC*mC*fC*mU*mUmUfC* dT*dC*dImUfCfG*dA*mU*fG*mG
human SERPINA1 E342K (5'-CAA)	117.91	34	26-1-7	fG*dG*fC*mC*fC*mC*fA*dG*fC*fA*dG*mC*fU*mU*fC*fA*dG*mU*fC*mC*fC*mU*mUmUfC* dT*dC*dImUfCfG*dA*mU*fG
human SERPINA1 E342K (5'-CAA)	117.92	40	29-1-10	mC*mA*mU*fG*dG*fC*mC*fC*mC*fA*dG*fC*fA*dG*mC*fU*mU*fC*fA*dG*mU*fC*mC*fC*mU*mUmU fC* dT*dB*dImUfCfG*dA*mU*fG*mG*mU*mC
human SERPINA1 E342K (5'-CAA)	117.93	40	29-1-10	mC*mA*mU*dG*dG*fC*mC*fC*mC*dA*dG*fC*dA*dG*mC*fU*mU*fC*dA*dG*mU*fC*mC*fC*mU*mU mUfC* dT*dC*dImUfCfG*dA*mU* fG*mG*mU*mC
human SERPINA1 E342K (5'-CAA)	117.94	40	29-1-10	mC*mA*mU*fG*fG*fC*mC*fC*mC*fA*fG*fC*fA*fG*mC*fU*mU*fC*fA*fG*mU*fC*mC*fC*mU*mUmUfC* dT*dC*dImUfCfG*dA*mU*fG*mG*mU*mC
human SERPINA1 E342K (5'-CAA)	117.99	59	29-1-29	mC*mA*mU*fG*fG*dC*mC*fC*fC*dA*mG*fC*fA*dG*mC*fU*fU*dC*mA*fG*fU*dC*mC*fC*fU*dUmUfC* dT*dC*dImUfCfG*dA*mU*fG*fG*dU*mC*fA*fG*dC*mA*fC*fA*dG*mC*fC*fU*dU*mA*fU*fG*dC*mA* mC*mG*mG
human SERPINA1 E342K (5'-CAA)	117100	59	29-1-29	mC*mA*mU*fG*dG*fC*dC*mC*dC*dA*fG*fC*dA*fG*mC*dU*mU*fC*mA*fG*dU*fC*fC*mC*fU*fUmUdC*dT*dC*dImUfCfG*fA*dU*fG*fG*dU*fC*fA*mG*mC*fA*dC*fA*fG*dC*mC*fU*fU*mA*mU*fG*fC*mA* mC*mG*mG
human SERPINA1 E342K (5'-CAA)	117101	40	29-1-10	mC*mA*mU*fG*dG*fC*mC*fC*mC*fA*dG*fC*fA*dG*mC*fU*mU*fC*fA*dG*mU*fC*mC*fC*mU*mUmU fC* dT*dC*dIfUmCfG*dA*mU*fG*mG*mU*mC
human SERPINA1 E342K (5'-CAA)	117102	40	29-1-10	mC*mA*mU*fG*dG*fC*mC*fC*mC*fA*dG*fC*fA*dG*mC*fU*mU*fC*fA*dG*mU*fC*mC*fC*mU*mUmU fC* dT*dC*dImUmCfG*dA*mU*fG*mG*mU*mC
human SERPINA1 E342K (5'-CAA)	117103	40	29-1-10	mC*mA*mU*fG*dG*fC*mC*fC*mC*fA*dG*fC*fA*dG*mC*fU*mU*fC*fA*dG*mU*fC*mC*fC*mU*mUmU fC* dT*dC*dIfUfCfG*dA*mU*fG*mG*mU*mC
human SERPINA1 E342K (5'-CAA)	117104	40	29-1-10	mC*mA*mU*fG*dG*fC*mC*fC*mC*fA*dG*fC*fA*dG*mC*fU*mU*fC*fA*dG*mU*fC*mC*fC*mU*mUmU fC* dT*dC*dIdUdCfG*dA*mU*fG*mG*mU*mC
human SERPINA1 E342K (5'-CAA)	117105	40	29-1-10	mC*mA*mU*fG*dG*fC*mC*fC*mC*fA*dG*fC*fA*dG*mC*fU*mU*fC*fA*dG*mU*fC*mC*fC*mU*mUmU fC* dT*dC*dIdUfCfG*dA*mU*fG*mG*mU*mC
human SERPINA1 E342K (5'-CAA)	117106	40	29-1-10	mC*mA*mU*fG*dG*fC*mC*fC*mC*fA*dG*fC*fA*dG*mC*fU*mU*fC*fA*dG*mU*fC*mC*fC*mU*mUmU fC* dT*dC*dImUdCfG*dA*mU*fG*mG*mU*mC
human SERPINA1 E342K (5'-CAA)	117109	40	29-1-10	C6‑Aminolinker‑mC*mA*mU*fG*dG*fCmCfCmCfA*dG*fCfA*dG*mCfUmUfCfA*dG*mUfCmCfCmUmUmUfC* dT*dC*dI*mUfCfG*dA*mUfG*dG*fUmC
human SERPINA1 E342K (5'-CAA)	117118	40	29-1-10	mC*mA*mU*fG*dG*fC*mC*fC*mC*fA*dG*fC*fA*dG*mC*fU*mU*fC*fA*dG*mU*fC*mC*fC*mU*mUmU fC* dT*dC*dIoUfCfG*dA*mU*fG*mG*mU*mC
human SERPINA1 E342K (5'-CAA)	117119	40	29-1-10	mC*mA*mU*fG*dG*fC*mC*fC*mC*fA*dG*fC*fA*dG*mC*fU*mU*fC*fA*dG*mU*fC*mC*fC*mU*mUmU fC* dT*dC*dIoUmCfG*dA*mU*fG*mG*mU*mC
human SERPINA1 E342K (5'-CAA)	117120	40	29-1-10	mC*mA*mU*fG*dG*fC*mC*fC*mC*fA*dG*fC*fA*dG*mC*fU*mU*fC*fA*dG*mU*fC*mC*fC*mU*mUmU fC* dT*dC*dIoUoCfG*dA*mU*fG*mG*mU*mC
human SERPINA1 E342K (5'-CAA)	117123	40	29-1-10	mC*mA*mU*fG*fG*fC*mC*fC*mC*fA*fG*fC*fA*fG*mC*fU*mU*fC*fA*fG*mU*fC*mC*fC*mU*mUmUfC* dT*dC*dImUfCfG*fA*mU*fG*mG*mU*mC
human SERPINA1 E342K (5'-CAA)	117124	40	29-1-10	mC*mA*mU*fG*dG*fC*mC*fC*mC*fA*dG*fC*fA*dG*mC*fU*mU*fC*fA*dG*mU*fC*mC*fC*mU*mUmU fC* dT*dC*dImUoCfG*dA*mU*fG*mG*mU*mC
human SERPINA1 E342K (5'-CAA)	117125	40	29-1-10	fC*fA*fU*fG*fG*fC*fC*fC*fC*fA*fG*fC*fA*fG*fC*fU*fU*fC*fA*fG*mU*mC*mC*mC*mU*mUmUmC* dT*dC*dI mUmCmG*mA*mU*mG*mG*mU*mC
human SERPINA1 E342K (5'-CAA)	117137	40	29-1-10	C6‑Aminolinker‑mC*mA*mU*fG*dG*fC*mC*fC*mC*fA*dG*fC*fA*dG*mC*fU*mU*fC*fA*dG*mU*fC*mC*fC*mU*mUmUfC* dT*dC*dImUfCfG*dA*mU*fG*mG*mU*mC
human SERPINA1 E342K (5'-CAA)	117141	33	26-1-6	fG*dG*fC*mC*fC*mC*fA*dG*fC*fA*dG*mC*fU*mU*fC*fA*dG*mU*fC*mC*fC*mU*mUmUfC*dT*dC*dI mUfC*fG*dA*mU
human SERPINA1 E342K (5'-CAA)	117142	32	25-1-6	dG*fC*mC*fC*mC*fA*dG*fC*fA*dG*mC*fU*mU*fC*fA*dG*mU*fC*mC*fC*mU*mUmUfC*dT*dC*dImUfC*fG*dA*mU
human SERPINA1 E342K (5'-CAA)	117150	40	29-1-10	mC*mA*mU*fG*fG*fC*fC*fC*fC*fA*fG*fC*fA*fG*fC*fU*fU*fC*fA*fG*mU*mC*mC*mC*mU*mUmUmC* dT*dC*dI mUfCmG*mA*mU*mG*mG*mU*mC
human SERPINA1 E342K (5'-CAA)	117151	40	29-1-10	mC*mA*mU*fG*fG*fC*fC*mC*fC*fA*fG*fC*fA*fG*fC*mU*fU*fC*fA*fG*mU*mC*mC*mC*mU*mUmU mC* dT*dC*dI mUfCmG*mA*mU*mG*mG*mU*mC
human SERPINA1 E342K (5'-CAA)	117152	40	29-1-10	mC*mA*mU*fG*fG*fC*mC*fC*fC*fA*fG*fC*fA*mG*fC*fU*fU*mC*fA*fG*mU*mC*mC*mC*mU*mUmU mC* dT*dC*dI mUfCmG*mA*mU*mG*mG*mU*mC
human SERPINA1 E342K (5'-CAA)	117153	40	29-1-10	mC*mA*mU*fG*fG*fC*fC*fC*fC*fA*fG*mC*fA*fG*fC*fU*fU*fC*fA*fG*mU*mC*mC*mC*mU*mUmUmC* dT*dC*dI mUfCmG*mA*mU*mG*mG*mU*mC
human SERPINA1 E342K (5'-CAA)	117154	40	29-1-10	mC*mA*mU*fG*fG*fC*mC*fC*fC*fA*fG*mC*fA*fG*fC*fU*mU*fC*fA*fG*mU*mC*mC*mC*mU*mUmUmC* dT*dC*dI mUfCmG*mA*mU*mG*mG*mU*mC
human SERPINA1 E342K (5'-CAA)	117155	40	29-1-10	mC*mA*mU*fG*fG*fC*fC*fC*fC*fA*fG*fC*fA*fG*fC*fU*fU*fC*fA*fG*mU*mC*mC*mC*mU*mUmUfC* dT*dC*dI mUfCmG*mA*mU*mG*mG*mU*mC
human SERPINA1 E342K (5'-CAA)	117156	40	29-1-10	mC*mA*mU*fG*fG*fC*fC*fC*fC*fA*fG*fC*fA*fG*fC*fU*fU*fC*fA*fG*mU*mC*mC*mC*mU*mUmUfC* fU*dC*dI mUfCmG*mA*mU*mG*mG*mU*mC
human SERPINA1 E342K (5'-CAA)	117157	40	29-1-10	mC*mA*mU*fG*fG*fC*fC*fC*fC*fA*fG*fC*fA*fG*fC*fU*fU*fC*fA*fG*mU*mC*mC*mC*fU*mUmUmC* dT*dC*dI mUfCmG*mA*mU*fG*mG*mU*mC
human SERPINA1 E342K (5'-CAA)	117158	40	29-1-10	mC*mA*mU*fG*fG*fC*mC*fC*fC*fA*fG*mC*fA*fG*fC*fU*mU*fC*fA*fG*mU*mC*mC*mC*fU*mUmU mC* dT*dC*dI mUfCmG*mA*mU*fG*mG*mU*mC
human SERPINA1 E342K (5'-CAA)	117159	40	29-1-10	fC*fA*fU*fG*fG*fC*fC*fC*fC*fA*fG*fC*fA*fG*fC*fU*fU*fC*fA*fG*mU*fC*mC*fC*mU*mUmUfC* dT*dC*dI mUfCfG*fA*mU*fG*mG*mU*mC
human SERPINA1 E342K (5'-CAA)	117160	40	29-1-10	mC*mA*mU*fG*fG*fC*mC*fC*mC*fA*fG*fC*fA*fG*mC*fU*mU*fC*fA*fG*mU*mC*mC*mC*mU*mUmUmC* dT*dC*dI mUmCmG*mA*mU*mG*mG*mU*mC
human SERPINA1 E342K (5'-CAA)	117163	32	26-1-5	fG*dG*fC*mC*fC*mC*fA*dG*fC*fA*dG*mC*fU*mU*fC*fA*dG*mU*fC*mC*fC*mU*mUmUfC* dT*dC*dImUfC*fG*fA
human SERPINA1 E342K (5'-CAA)	117167	33	26-1-6	fG*fG*fC*fC*fC*fC*fA*fG*fC*fA*fG*fC*fU*fU*fC*fA*fG*mU*mC*mC*mC*mU*mUmUmC* dT*dC*dImUmC*mG*mA*mU
human SERPINA1 E342K (5'-CAA)	117168	33	26-1-6	fG*fG*fC*mC*fC*mC*fA*fG*fC*fA*fG*mC*fU*mU*fC*fA*fG*mU*fC*mC*fC*mU*mUmUfC* dT*dC*dImUfC*fG*fA*mU
human SERPINA1 E342K (5'-CAA)	117169	32	25-1-6	fG*fC*fC*fC*fC*fA*fG*fC*fA*fG*fC*fU*fU*fC*fA*fG*mU*mC*mC*mC*mU*mUmUmC* dT*dC*dImUmC*mG*mA*mU
human SERPINA1 E342K (5'-CAA)	117170	32	25-1-6	fG*fC*mC*fC*mC*fA*fG*fC*fA*fG*mC*fU*mU*fC*fA*fG*mU*fC*mC*fC*mU*mUmUfC* dT*dC*dImUfC*fG*fA*mU
human SERPINA1 E342K (5'-CAA)	117177	33	27-1-5	mU*fG*dG*fC*mC*fC*mC*fA*dG*fC*fA*dG*mC*fU*mU*fC*fA*dG*mU*fC*mC*fC*mU*mUmUfC* dT*dC*dImUfC*fG*dA
human SERPINA1 E342K (5'-CAA)	117178	33	25-1-7	dG*fC*mC*fC*mC*fA*dG*fC*fA*dG*mC*fU*mU*fC*fA*dG*mU*fC*mC*fC*mU*mUmUfC* dT*dC*dImUfC*fG*dA*mU*fG
human STAT1 Y701 (5'-UAU)	117.28	59	29-1-29	mC*mA*mG*A*fC*A*fC*A*G*A*A*A*fU*fC*A*A*fC*fU*fC*A*G*fU*fC*fU*fU*GAfU dAdCdA fU fC fC*A*G*fU*fU*fC*fC*fU*fU*fU*A*G*G*G*fC*fC*A*fU*fC*A*A*G*fU*mU*mC*mC
human STAT1 Y701 (5'-UAU)	117.29	59	29-1-29	mC*mA*mG*A*fC*A*mC*A*G*A*A*A*fU*mC*A*A*fC*mU*fC*A*G*mU*fC*mU*fU*GAmU* dA*dC*dA mUfC fC*A*G*mU*fU*mC*fC*mU*fU*mU*A*G*G*G*fC*mC*A*fU*mC*A*A*G*fU*mU*mC*mC – GalNAc
human STAT1 Y701 (5'-UAU)	117.30	59	29-1-29	C6-Aminolinker - mC*mA*mG*dA*fC*dA*mC*dA*dG*dA*dA*dA*fU*mC*dA*dA*fC*mU*fC*dA*dG*mU*fC*mU*fU*dGdAmU*dA*dC*dAmUfCfC*dA*dG*mU*fU*mC*fC*mU*fU*mU*dA*dG*dG*dG*fC*mC*dA*fU*mC*dA*dA*dG*fU*mU*mC*mC
human STAT1 Y701 (5'-UAU)	117.31	59	29-1-29	C6-Aminolinker - mC*mA*mG*dA*fC*dA*mC*A*G*A*A*dA*fU*mC*A*dA*fC*mU*fC*A*dG*mU*fC*mU*fU*GdAmU*dA*dC*dAmUfCfC*A*dG*mU*fU*mC*fC*mU*fU*mU*A*G*G*dG*fC*mC*dA*fU*mC*A*A*dG*fU*mU*mC* mC
human STAT1 Y701 (5'-UAU)	117.36	59	29-1-29	C6-Aminolinker - mC*mA*mG*fA*fC*fA*mC*A*G*A*A*fA*fU*mC*A*fA*fC*mU*fC*A*fG*mU*fC*mU*fU*GfAmU*dA*dC*dAmUfCfC*A*fG*mU*fU*mC*fC*mU*fU*mU*A*G*G*fG*fC*mC*fA*fU*mC*A*A*fG*fU*mU*mC*mC
human STAT1 Y701 (5'-UAU)	117.37	59	29-1-29	mC*mA*mG*fA*dC*fA*mC*fA*mG*fA*dA*fA*fU*dC*mA*fA*mC*fU*fC*dA*mG*fU*mC*fU*mU*mGmA fU*dA*dC*dAmUfCfC*dA*mG*fU*dU*fC*mC*fU*dU*fU*fA*mG*dG*fG*fC*mC*fA*mU*dC*fA*fA*mG* dU*mU*mC*mC
human STAT1 Y701 (5'-UAU)	117.38	59	29-1-29	mC*mA*mG*fA*fC*dA*mC*fA*dG*fA*dA*fA*fU*mC*dA*fA*fC*mU*fC*dA*fG*mU*fC*mU*fU*dGfAmU* dA*dC*dAmUfCfC*dA*fG*mU*fU*mC*fC*mU*fU*mU*dA*fG*dG*fG*fC*mC*dA*fU*mC*fA*dA*fG*fU*mU*mC*mC
human STAT1 Y701 (5'-UAU)	117.39	59	29-1-29	mC*mA*mG*dA*fC*dA*mC*dA*fG*dA*dA*dA*fU*mC*dA*dA*fC*mU*fC*dA*fG*mU*fC*mU*fU*fGdA mU*dA*dC*dAmUfCfC*dA*fG*mU*fU*mC*fC*mU*fU*mU*dA*fG*fG*fG*fC*mC*dA*fU*mC*dA*dA*fG* fU*mU*mC*mC
human STAT1 Y701 (5'-UAU)	117.40	59	29-1-29	mC*mA*mG*fA*fC*fA*mC*fA*dG*fA*fA*fA*fU*mC*fA*fA*fC*mU*fC*fA*dG*mU*fC*mU*fU*dGfAmU* dA*dC*dA mUfC fC*fA*dG*mU*fU*mC*fC*mU*fU*mU*fA*dG*dG*dG*fC*mC*fA*fU*mC*fA*fA*dG*fU*mU*mC*mC
human STAT1 Y701 (5'-UAU)	117.41	59	29-1-29	mC*mA*mG*fA*fC*fA*mC*fA*fG*fA*fA*fA*fU*mC*fA*fA*fC*mU*fC*fA*fG*mU*fC*mU*fU*fGfAmU*dA*dC*dAmUfCfC*fA*fG*mU*fU*mC*fC*mU*fU*mU*fA*fG*fG*fG*fC*mC*fA*fU*mC*fA*fA*fG*fU*mU*mC*mC
human STAT1 Y701 (5'-UAU)	117.42	40	29-1-10	mC*mA*mG*fA*fC*fA*mC*fA*dG*fA*fA*fA*fU*mC*fA*fA*fC*mU*fC*fA*dG*mU*fC*mU*fU*dGfAmU* dA*dC*dA mUfC fC*fA*dG*mU*fU*mC*fC
human STAT1 Y701 (5'-UAU)	117.44	40	29-1-10	mC*mA*mG*fA*fC*fA*mC*fA*fG*fA*fA*fA*fU*mC*fA*fA*fC*mU*fC*fA*fG*mU*fC*mU*fU*fGfAmU* dA*dC*dA mUfC fC*fA*fG*mU*fU*mC*fC
human STAT1 Y701 (5'-UAU)	117.53	40	29-1-10	fC*fA*fG*fA*fC*fA*fC*fA*fG*fA*fA*fA*fU*fC*fA*fA*fC*fU*fC*fA*mG*mU*mC*mU*mU*mGmAmU* dA*dC*dA mUmC mC*mA*mG*mU*mU*mC*mC
human STAT1 Y701 (5'-UAU)	117.54	40	29-1-10	fC*fA*fG*fA*fC*fA*fC*fA*fG*fA*fA*fA*fU*fC*fA*fA*fC*fU*fC*fA* fG*mU*fC*mU*fU*fGfAmU* dA*dC*dA mUfC fC*fA*fG*mU*fU*mC*fC
human STAT1 Y701 (5'-UAU)	117.55	40	29-1-10	mC*mA*mG*fA*fC*fA*mC*fA*mG*fA*fA*fA*fU*mC*fA*fA*fC*mU*fC*fA*mG*mU*mC*mU*mU*mGmAmU* dA*dC*dA mUmC mC*mA*mG*mU*mU*mC*mC
human STAT1 Y701 (5'-UAU)	117.57	33	26-1-6	fA*fC*fA*mC*fA*fG*fA*fA*fA*fU*mC*fA*fA*fC*mU*fC*fA*fG*mU*fC*mU*fU*fGfAmU* dA*dC*dA mUfC fC*fA*fG
human STAT1 Y701 (5'-UAU)	117.64	33	26-1-6	fA*fC*fA*mC*fA*fG*fA*fA*fA*fU*mC*fA*fA*fC*mU*fC*fA*fG*mU*fC*mU*fU*fGfAmU* dA*dC*dX mUfC fC*fA*fG
human STAT1 Y701 (5'-UAU)	117.71	40	29-1-10	mC*mA*mG*fA*fC*fA*mC*fA*dG*fA*fA*fA*fU*mC*fA*fA*fC*mU*fC*fA*dG*mU*fC*mU*fU*dG fAmU* dA*dC*dA mUfC fC*fA*dG*mU*fU*mC*fC - GalNAc
human ACTB 3'-UTR (5'-UAG)	117.80	45	29-1-15	mG*mC*mA*fU*mU*fA*fC*fA*mU*fA*fA*fU*mU*fU*fA*mC*fA*fC*fG*fA*fA*fA*fG*mC*fA*fAfUfG*dC*dC*dAmUfCfA*mC*fC*mU*fC*mC*fC*mC*fU*mG*mU*mG
human ACTB 3'-UTR (5'-UAG)	117.81	45	29-1-15	GalNAc-mG*mC*mA*fU*mU*fA*fC*fA*mU*fA*fA*fU*mU*fU*fA*mC*fA*fC*fG*fA*fA*fA*fG*mC*fA*fAfUfG*dC*dC*dAmUfCfA*mC*fC*mU*fC*mC*fC*mC*fU*mG*mU*mG
human ACTB 3'-UTR (5'-UAG)	117.82	40	29-1-10	mG*mC*mA*fU*mU*fA*fC*fA*mU*fA*fA*fU*mU*fU*fA*mC*fA*fC*fG*fA*fA*fA*fG*mC*fA*fAfUfG*dC*dC*dAmUfCfA*mC*fC*mU*mC*mC*mC
human ACTB 3'-UTR (5'-UAG)	117.83	40	29-1-10	GalNAc-mG*mC*mA*fU*mU*fA*fC*fA*mU*fA*fA*fU*mU*fU*fA*mC*fA*fC*fG*fA*fA*fA*fG*mC*fA*fAfUfG*dC*dC*dAmUfCfA*mC*fC*mU*mC*mC*mC
human LRRK2 G2019S (5'-CAG)	117.20	59	29-1-29	mC*mC*mC*fC*A*mU*fU*mC*fU*A*mC*A*G*fC*A*G*mU*A*fC*mU*G*A*G*fC*A*AmUG dCdCdI fUA G*mU*fC*A*G*mC*A*A*fU*mC*fU*mU*fU*G*mC*A*A*fU*G*A*mU*G*G*mC*mA*mG
human LRRK2 G2019S (5'-CAG)	117.42	59	29-1-29	mC*mC*mC*fC*dA*mU*fU*mC*fU*dA*mC*dA*dG*fC*dA*dG*mU*dA*fC*mU*dG*dA*dG*fC*dA*dA mUdG*dC*dC*dIfUdAdG*mU*fC*dA*dG*mC*dA*dA*fU*mC*mU*mU*mU*dG*mC*dA*dA*fU*dG*dA* mU*dG*dG*mC*mA*mG
human LRRK2 G2019S (5'-CAG)	117.59	59	29-1-29	mC*mC*mC*fC*fA*mU*fU*mC*fU*dA*mC*fA*dG*fC*fA*dG*mU*fA*fC*mU*dG*fA*dG*fC*fA*dAmUfG* dC*dC*dIfUdAfG*mU*fC*dA*fG*mC*dA*fA*fU*mC*fU*mU*fU*dG*mC*fA*dA*fU*fG*dA*mU*fG*dG* mC*mA*mG
human LRRK2 G2019S (5'-CAG)	117.60	59	29-1-29	mC*mC*mC*fC*dA*fU*mU*fC*mU*fA*dC*fA*fG*dC*mA*fG*mU*fA*fC*dU*mG*fA*mG*fC*mA*mAmU fG*dC*dC*dImUfAfG*dU*mC*fA*dG*fC*mA*fA*dU*fC*fU*mU*dU*fG*fC*mA*fA*mU*dG*fA*fU*mG* dG*mC*mA*mG
murine MECP2 W104X (5'-UAG)	120.17	45	34-1-15	mU*mC*mG*G* fC*fC* A*G*A* fC*fU*fU*fC*fC*fU*fU*fU* G* fU*fU*fU*A*A*G* fC*fU*fU*fU*fC*G*fU G fU dCdC A A fC fC*fU*fU*fC* mA*mG*mG
murine MECP2 W104X (5'-UAG)	120.23	45	34-1-15	mU*mC*mG*G* fC*fC* A*G*A* fC*fU*fU*fC*fC*fU*fU*fU* G* fU*fU*fU*A*A*G* fC*fU*fU*fU*fC*G*fU G fU* dC*dC* A A fC fC*fU*fU*fC* mA*mG*mG
murine MECP2 W104X (5'-UAG)	120.24	45	34-1-15	mU*mC*mG*G* fC*fC* A*G*A* fC*fU*fU*fC*fC*fU*fU*fU* G* fU*fU*fU*A*A*G* fC*fU*fU*fU*fC*G*fU* G* fU* dC*dC* A* A* fC* fC*fU*fU*fC* mA*mG*mG
