# Supplementary material for: Stereo-random oligonucleotides enable efficient recruitment of ADAR in vitro and in vivo
Source: Nat Commun. 2025 Oct 3;16:8849. doi: 10.1038/s41467-025-64434-7 (PMC12494997; doi:10.1038/s41467-025-64434-7)
Supplement: Supplementary file 6 — Source Data [file 41467_2025_64434_MOESM6_ESM.xlsx]

## Sheet: Figure 1_main
Figure 1B	RNA Editing yields of minimally modified GAPDH ORF-targeting ONs in Flp cells overexpressing ADAR1p110, ADAR1p150 or ADAR2
	ON name	ADAR isoform	Replicate 1	Replicate 2	Replicate 3	Average [%]	Standard Deviation [%]
	v25.1	ADAR1p110	62	54	66	60.6667	4.98888
	v25.1	ADAR1p150	84	76	89	83	5.35413
	v25.1	ADAR2	44	27	50	40.3333	9.74109
	v117.1	ADAR1p110	37	27	42	35.3333	6.2361
	v117.1	ADAR1p150	89	83	79	83.6667	4.10961
	v117.1	ADAR2	53	28	34	38.3333	10.6562
	v117.19	ADAR1p110	70	73	76	73	2.44949
	v117.19	ADAR1p150	81	74	94	83	8.28654
	v117.19	ADAR2	59	50	70	59.6667	8.17856
	v118.3	ADAR1p110	30	24	39	31	6.16441
	v118.3	ADAR1p150	50	47	65	54	7.87401
	v118.3	ADAR2	34	33	37	34.6667	1.69967
	v119.1	ADAR1p110	28	25	26	26.3333	1.24722
	v119.1	ADAR1p150	63	34	56	51	12.3558
	v119.1	ADAR2	56	31	31	39.3333	11.7851
	v119.4	ADAR1p110	64	51	67	60.6667	6.94422
	v119.4	ADAR1p150	64	66	81	70.3333	7.58654
	v119.4	ADAR2	58	62	67	62.3333	3.68179
	v120.2	ADAR1p110	74	62	66	67.3333	4.98888
	v120.2	ADAR1p150	74	71	87	77.3333	6.94422
	v120.2	ADAR2	63	53	65	60.3333	5.24934
	v121.1	ADAR1p110	68	55	50	57.6667	7.58654
	v121.1	ADAR1p150	78	70	89	79	7.78888
	v121.1	ADAR2	55	53	61	56.3333	3.39935
	v122.1	ADAR1p110	32	24	38	31.3333	5.73488
	v122.1	ADAR1p150	47	40	69	52	12.3558
	v122.1	ADAR2	20	25	39	28	8.04156
Figure 1C	RNA Editing yields of GAPDH ORF-targeting v117.X/v119.X ONs with different PS/PO content in HeLa cells
	ON name	Replicate 1	Replicate 2	Replicate 3	Average [%]	Standard Deviation [%]
	V117.1	0	0		0	0
	V117.16	10	15		12.5	2.5
	V117.17	32	34		33	1
	V117.18	57	59		58	1
	V117.19	56	63		59.5	3.5
	V117.20	36	50		43	7
	V119.1	0	0	0	0	0
	V119.4	44	54	54	50.6667	4.71405
Figure 1D	RNA Editing yields of symmetric or asymmetric GAPDH ORF-targeting ONs in HeLa cells
	ON name	Replicate 1	Replicate 2	Replicate 3	Average [%]	Standard Deviation [%]
	V117.19	59	56	63	59.3333	2.86744
	V119.4	44	54	54	50.6667	4.71405
	V118.3	14	13	18	15	2.16025
	V120.2	54	68	37	53	12.6754
Figure 1E	RNA Editing yields of minimally modified GAPDH ORF-targeting lead versions v117.19 and v120.2 in different cell lines
	Cell line	ON name	+ / - IFN	Replicate 1	Replicate 2	Replicate 3	Average [%]	Standard Deviation [%]
	HeLa	V25.1	-	23	29	26	26	2.44949
	HeLa	V25.1	+	41	44	43	42.6667	1.24722
	HeLa	V117.19	-	78	77	64	73	6.37704
	HeLa	V117.19	+	79	79	63	73.6667	7.54247
	HeLa	V120.2	-	66	69	66	67	1.41421
	HeLa	V120.2	+	72	72	72	72	0
	U2OS	V117.19	-	67	75	53	65	9.09212
	U2OS	V117.19	+	63	67	73	67.6667	4.10961
	U2OS	V120.2	-	42	50	38	43.3333	4.98888
	U2OS	V120.2	+	49	37	36	40.6667	5.90668
	SH-SY5Y	V117.19	-	22	14	16	17.3333	3.39935
	SH-SY5Y	V117.19	+	31	29	21	27	4.32049
	SH-SY5Y	V120.2	-	21	12	12	15	4.24264
	SH-SY5Y	V120.2	+	37	24	19	26.6667	7.58654
	SK-N-BE	V117.19	-	38	45	27	36.6667	7.4087
	SK-N-BE	V117.19	+	47	63	32	47.3333	12.6579
	SK-N-BE	V120.2	-	23	26	15	21.3333	4.6428
	SK-N-BE	V120.2	+	35	45	24	34.6667	8.57645
	Huh7	V117.19	-	62	67	38	55.6667	12.6579
	Huh7	V117.19	+	69	75	43	62.3333	13.8884
	Huh7	V120.2	-	38	36	33	35.6667	2.0548
	Huh7	V120.2	+	52	47	41	46.6667	4.49691
	HepG2	V117.19	-	35	26	35	32	4.24264
	HepG2	V117.19	+	50	28	37	38.3333	9.03081
	HepG2	V120.2	-	22	20	30	24	4.32049
	HepG2	V120.2	+	31	23	36	30	5.35413
	A549	V117.19	-	59	39	60	52.6667	9.67241
	A549	V117.19	+	68	55	55	59.3333	6.12826
	A549	V120.2	-	42	42	43	42.3333	0.471405
	A549	V120.2	+	55	41	37	44.3333	7.71722
	THP-1	V117.19	-	56	47	54	52.3333	3.85861
	THP-1	V117.19	+	55	44	47	48.6667	4.6428
	THP-1	V120.2	-	31	18	12	20.3333	7.93025
	THP-1	V120.2	+	33	16	8	19	10.4243
Figure 1F	RNA Editing yields of GAPDH ORF-targeting lead version v117.19 and v120.2 after ADAR knockdown in HeLa cells
	ON name	siRNA target	+ / - IFN	Replicate 1	Replicate 2	Replicate 3	Average [%]	Standard Deviation [%]
	V117.19	none	-	75.96	59.82		67.89	8.07
	V117.19	none	+	80.7	66.06		73.38	7.32
	V117.19	mock	-	69.57	55.05		62.31	7.26
	V117.19	mock	+	70.75	61.82		66.285	4.465
	V117.19	ADAR1	-	24.04	17.14		20.59	3.45
	V117.19	ADAR1	+	30.39	18.02		24.205	6.185
	V117.19	ADAR1p150	-	60.36	42.59		51.475	8.885
	V117.19	ADAR1p150	+	58.12	65.22		61.67	3.55
	V117.19	ADAR2	-	69.64	64.6		67.12	2.52
	V117.19	ADAR2	+	79.05	58.18		68.615	10.435
	V120.2	none	-	38	44	40	40.6667	2.49444
	V120.2	none	+	42	44	38	41.3333	2.49444
	V120.2	mock	-	26	40	42	36	7.11805
	V120.2	mock	+	38	52	49	46.3333	6.01849
	V120.2	ADAR1	-	9	8	7	8	0.816497
	V120.2	ADAR1	+	17	22	6	15	6.68331
	V120.2	ADAR1p150	-	15	19	24	19.3333	3.68179
	V120.2	ADAR1p150	+	16	26	19	20.3333	4.18994
	V120.2	ADAR2	-	30	31	46	35.6667	7.31817
	V120.2	ADAR2	+	43	43	38	41.3333	2.35702

## Sheet: Figure 2_main
Figure 2A	RNA Editing yields of GAPDH ORF-targeting ONs containing different repetitive 2'-ribose modifications in HeLa cells
	ON name	Replicate 1	Replicate 2	Replicate 3	Average [%]	Standard Deviation [%]
	v120.2	84	61.71	52.52	66.0767	13.2174
	v120.7	4.8	4.8	3.35	4.8	0.683537
	v120.13	35	46.93	40.15	40.965	5.965
	v120.14	25	28.92	20	26.96	1.96
	v120.15	13	5.12	11.61	9.06	3.94
	v120.16	15	27.79	29.16	21.395	6.395
Figure 2B	RNA Editing yields of GAPDH ORF-targeting ONs containing different 2'-ribose modifications at pyrimidine sites in HeLa cells
	ON name	Replicate 1	Replicate 2	Replicate 3	Average [%]	Standard Deviation [%]
	v120.2	84	63	81	76	9.27362
	v120.17	68	52	70	63.3333	8.05536
	v120.18	25	18	24	22.3333	3.09121
	v120.19	0	1.94	2.19	1.37667	0.978786
Figure 2c	15% denaturing urea PAGE gel of GAPDH ORF-targeting ONs v117.19, v117.28, v120.2 and v120.17 degradation assay in 100% serum
Figure 2D	RNA Editing yields of minimally modified and pyrimidine-stabilized GAPDH ORF-targeting lead ON lengths in primary cells
	Cell type	ON name	+ / - IFN	Replicate 1	Replicate 2	Replicate 3	Average [%]	Standard Deviation [%]
	RPE	V25.1	-	10	9	9	9.33333	0.471405
	RPE	V25.1	+	28	37	32	32.3333	3.68179
	RPE	v117.19	-	84	83	80	82.3333	1.69967
	RPE	v117.28	-	23	44	24	30.3333	9.67241
	RPE	v120.2	-	72	71	71	71.3333	0.471405
	RPE	v120.17	-	47	48	42	45.6667	2.62467
	NHA	v117.19	-	84	88	92	88	3.26599
	NHA	v117.28	-	74	67	64	68.3333	4.18994
	NHA	v120.2	-	58	63	62	61	2.16025
	NHA	v120.17	-	37	43	39	39.6667	2.49444
	NHBE	v117.19	-	73	89	84	82	6.68331
	NHBE	v117.28	-	58	54	61	57.6667	2.86744
	NHBE	v120.2	-	59	73	59	63.6667	6.59966
	NHBE	v120.17	-	40	59	43	47.3333	8.34
Figure 2E	RNA Editing yields of GAPDH ORF-targeting ON v117.28 upon gymnotic uptake into HeLa cells
	RNA Editing yields	Incubation time					Averages ± SD	Incubation time
	ON concentration	3 days	5 days	7 days	10 days		ON concentration	3 days	5 days	7 days	10 days
	1 µM (Rep 1)	9	13	11	53		1 µM	11,0 ± 3,6	14,7 ± 4,6	21,3 ± 12,6	41,3 ± 14,4
	1 µM (Rep 2)	8	10	14	21		0.2 µM	5,0 ± 0,0	6,0 ± 0,8	11,7 ± 5,3	11,3 ± 7,8
	1 µM (Rep 3)	16	21	39	50
	0.2 µM (Rep 1)	5	6	5	2
	0.2 µM (Rep 2)	5	5	12	11
	0.2 µM (Rep 3)	5	7	18	21
Figure 2F	RNA Editing yields of SERPINA E342K-targeting ONs with and without pyrimidine 2'-ribose modifications
	ON name	Replicate 1	Replicate 2	Replicate 3	Average [%]	Standard Deviation [%]
	mock ON (GAPDH ORF v117.19)	1.72	1.88	1.14	1.58	0.31791
	v117.19	17	11	18	15.3333	3.09121
	v117.25	52	39	49	46.6667	5.55778
	v117.26	67	59.04	68.76	64.9333	4.22871
	healthy + mock ON (GAPDH ORF v117.19)	97.53	95.34	97.17	96.68	0.958853
	Normalized A1AT supernatant content of A1AT ELISA from SERPINA1 cDNA-containing HeLa cells treated with SERPINA E342K-targeting RNA Editing ONs
	ON name	Replicate 1	Replicate 2	Replicate 3	Average [%]	Standard Deviation [%]
	mock ON (GAPDH ORF v117.19)	0	0	0	0	0
	v117.19	0	2.2	1.2	1.13333	0.899383
	v117.25	27.7	17.25	51.18	32.0433	14.1882
	v117.26	49.56	37.18	70.43	52.39	13.721
	healthy + mock ON (GAPDH ORF v117.19)	100	100	100	100	0

## Sheet: Figure 3_main
Figure 3	RNA Editing yields of SERPINA1 E342K-targeting ONs with different PS/PO content at N+4 to N-5.
	ON name	Replicate 1	Replicate 2	Replicate 3	Average [%]	Standard Deviation [%]
	no ON	0	0	0	0	0
	v117.26	37	42	39	39.3333	2.0548
	v117.27	38	29	34	33.6667	3.68179
	v117.28	48	50	50	49.3333	0.942809
	v117.29	33	31	33	32.3333	0.942809
	v117.30	38	36	37	37	0.816497
	v117.33	72.7	62.64	61.53	65.6233	5.02444
	v117.34	82.1	77.36	74.98	78.1467	2.95947
	v117.35	79.3	74.04	75.72	76.3533	2.19359
	v117.39	79.41	70.04	72.02	73.8233	4.03222
	v117.40	63.17	64.41	49.68	59.0867	6.67075
Figure 3	15% denaturing urea PAGE gel of SERPINA1 E342K-targeting ONs (PS optimization from N+4 to N-5) degradation assay in 100% serum
Figure 3	15% denaturing urea PAGE gel of SERPINA1 E342K-targeting ONs (PS optimization from N+4 to N-5) degradation assay in lysosomes

## Sheet: Figure 4_main
Figure 4A	RNA Editing yields of SERPINA1 E342K-targeting ONs with varying 2'-ribose modifications/positions at purine sites
	ON name	Replicate 1	Replicate 2	Replicate 3	Replicate 4	Replicate 5	Replicate 6	Replicate 7	Replicate 8	Replicate 9	Replicate 10	Replicate 11	Replicate 12	Replicate 13	Replicate 14	Replicate 15	Replicate 16	Replicate 17	Replicate 18	Replicate 19	Replicate 20	Replicate 21	Replicate 22	Replicate 23	Replicate 24	Replicate 25	Average [%]	Standard Deviation [%]
	v117.39	70.04	46.03	72.02	40.59	64.2	66.97	56.38	66.85	71.19	63.46	79.41	65.03	72.51	74.31	67.93	71.68	73.28									65.9929	9.72884
	v117.42				33.17	18.53	30.04	30.21	23.64	28.58	30.13	32.72	33.73	31.9	28.31	31	33	27.34	27.69	31.52	27.68	28.71	25.63	31.54	28.5	30.17	29.2609	3.40731
	v117.62				4.21	7.07	10.2																				7.16	2.44624
	v117.59				49.3	54.63	58.09			66.83	62.11	68.55	61.05	50	47.43	48.55	65.69	64.62	64.58	57.88	60.18	61.44	59.84				58.8688	6.51225
	v117.60				39.18	29.75	43.47																				37.4667	5.73069
	v117.63				57.09		50.44																				53.765	3.325
	v117.64				48.44	45.53	42.03																				45.3333	2.62056
	v117.65				64.67	44.46	57.1																				55.41	8.33679
	v117.78											48.66	39.37	46.49													44.84	3.96803
	v117.79											44.04	46.48	51.13													47.2167	2.94098
	v117.75											60.32	52.75	62.98													58.6833	4.33376
	v117.76											48.89	45.56	47.24													47.23	1.35949
	v117.77											50.99	46.19	47.31													48.1633	2.05039
	v117.99											40.29	38.14														39.215	1.075
	v117.100											48.13	48.06														48.095	0.035
Figure 4B	15% denaturing urea PAGE gel of fully modified SERPINA1 E342K-targeting lead ONs degradation assay in 100% serum
Figure 4B	15% denaturing urea PAGE gel of fully modified SERPINA1 E342K-targeting lead ONs degradation assay in lysosomes
Figure 4C	RNA Editing yields of fully modified SERPINA1 E342K-targeting ONs with varying lengths/symmetries
	ON name	Replicate 1	Replicate 2	Replicate 3	Replicate 4	Replicate 5	Replicate 6	Replicate 7	Replicate 8	Average [%]	Standard Deviation [%]
	no ON	1.18	2.88	1.96	5.48	1.66	0.81	1.58	0.96	2.06375	1.42811
	v117.59	65.69	64.62	64.58						64.9633	0.51409
	v117.80	62.9	58.72	62.16						61.26	1.82128
	v117.81	57.56	57.91	69.7						61.7233	5.64216
	v117.82	40.05	37.91	48.75	39.19	36.56	47.52	56.85	45.61	44.055	6.45972
	v117.85	40.86	32.07							36.465	4.395
	v117.89	34.12	28.83							31.475	2.645
	v117.87	28.43	31.54							29.985	1.555
	v117.86	25.61	25.11							25.36	0.25
	v117.90	31.97	25.98							28.975	2.995
	v117.88	18.39	10.83							14.61	3.78
	v117.91	25.67	17.29							21.48	4.19
	v117.177	41.68	65.4	35.33	37.49	43.7	42.31			44.3183	9.85926
	v117.141	48.76	47.54	45.65	36.81	37.62	44.82			43.5333	4.64898
	v117.178	47.92	38.43	35						40.45	5.46455
	v117.163	34.99	41.08	45.07						40.38	4.1448
	v117.142	39.73	33.73	37.41	24.34	28.21	29.08			32.0833	5.37802
	v117.83	5.84	10.19	7.65	6.55	6.77	14.82	15.16	17.03	10.5013	4.22002
Figure 4D	RNA Editing yields of SERPINA1 E342K-targeting ONs with different 2'-ribose modifications at purine sites for different ON lengths
	ON name	Replicate 1	Replicate 2	Replicate 3	Average [%]	Standard Deviation [%]
	no ON	1.18	2.88	1.96	2.00667	0.694806
	v117.59	65.69	64.62	64.58	64.9633	0.51409
	v117.62	4.21	7.07	10.2	7.16	2.44624
	v117.42	16.26	17.43	18.11	17.2667	0.764039
	v117.82	50.34	46.59	43.1	46.6767	2.95635
	v117.123	59.05	54.55	59.95	57.85	2.3622
	v117.93	21.8	19.63	17.81	19.7467	1.631
	v117.141	48.76	47.54	45.65	47.3167	1.27944
	v117.168	62.3	71.93	61.61	65.28	4.71069
	v117.142	39.73	33.73	37.41	36.9567	2.47038
	v117.170	55	52.6	48	51.8667	2.9044
Figure 4E	RNA Editing yields of ONs targeting differently matured RNA species at different target sites
	Target site	RNA maturation status	ON name	Replicate 1	Replicate 2	Replicate 3	Average [%]	Standard Deviation [%]
	ACTB 3'-UTR	old pre-mRNA	v117.82	49.1228	51.1424	55.217	51.8274	2.53466
	ACTB 3'-UTR	old pre-mRNA	no ON	2.47148	2.20729	2.39464	2.3578	0.110955
	ACTB 3'-UTR	mature mRNA	v117.82	93.4524	92.1019	92.433	92.6624	0.574707
	ACTB 3'-UTR	mature mRNA	no ON	2.25922	2.77778	1.76644	2.26781	0.412923
	STAT1 Y701	young pre-mRNA	v117.42	5.54963	9.53413	16.1212	10.4017	4.35921
	STAT1 Y701	young pre-mRNA	no ON	5.62633	4.97354	4.98866	5.19618	0.304224
	STAT1 Y701	old pre-mRNA	v117.42	45.4286	46.0222	65.9091	52.4533	9.51779
	STAT1 Y701	old pre-mRNA	no ON	2.15827	1.69683	2.28833	2.04781	0.253796
	STAT1 Y701	mature mRNA	v117.42	60.2098	61.1157	75.7233	65.6829	7.10922
	STAT1 Y701	mature mRNA	no ON	1.13636	1.72786	1.47348	1.4459	0.242264
	GAPDH ORF	young pre-mRNA	v117.19	50.6977	51.3761	56.1181	52.7307	2.41128
	GAPDH ORF	old pre-mRNA	v117.19	94.9868	92.4342	93.0386	93.4865	1.08917
	GAPDH ORF	mature mRNA	v117.19	87.062	90.4372	89.7704	89.0898	1.45951
	GAPDH ORF	young pre-mRNA	v120.2	41.1765	38.3562	45.7627	41.7651	3.05222
	GAPDH ORF	old pre-mRNA	v120.2	84.48	81.5457	84.2697	83.4318	1.33641
	GAPDH ORF	mature mRNA	v120.2	77.7215	75.2174	77.3414	76.7601	1.10184
	GAPDH ORF	young pre-mRNA	v120.17	25.974	22.2222	26.6667	24.9543	1.95246
	GAPDH ORF	old pre-mRNA	v120.17	76.0256	70.8197	79.5374	75.4609	3.58132
	GAPDH ORF	mature mRNA	v120.17	53.653	48.3333	58.1921	53.3928	4.02902
	GAPDH ORF	young pre-mRNA	no ON	2.65781	1.96078	4.23729	2.95196	0.95237
	GAPDH ORF	old pre-mRNA	no ON	3.08555	3.70879	2.89855	3.23097	0.346392
	GAPDH ORF	mature mRNA	no ON	1.06157	1.8	1.373	1.41152	0.302691
Figure 4F	RNA Editing yields for SERPINA1 E342K-targeting ONs with varying 2'-ribose modifications at the N-2/N-3 position.
	ON name	Replicate 1	Replicate 2	Replicate 3	Replicate 4	Replicate 5	Replicate 6	Replicate 7	Average [%]	Standard Deviation [%]
	v117.82	40.06	37.91	48.75	39.19	36.56	43.07	54.4	42.8486	6.01674
	v117.102	37.54	32.73	37.22					35.83	2.19592
	v117.106	17.38	25.69	33.4					25.49	6.54167
	v117.103	14.44	14.36	20.36					16.3867	2.80976
	v117.101	9.14	8.95	8.52					8.87	0.259358
	v117.124					0.71	5.44	7.18	4.44333	2.73377
	v117.105	5.1	2.33	3.04					3.49	1.17476
	v117.104	4.06	2.14	2.34					2.84667	0.861833
	v117.118				0.78	1.56	1.72		1.35333	0.410636
	v117.119				0.82	1.9	0.72		1.14667	0.534249
	v117.120				0.2	0.18	0.91		0.43	0.339509
Figure 4G	RNA Editing yields for SERPINA1 E342K-targeting ONs with mixed or block ribose modification design for different ON lengths
	ON name	Replicate 1	Replicate 2	Replicate 3	Average [%]	Standard Deviation [%]
	no ON	0.81	1.58	0.96	1.11667	0.3333
	v117.123	59.05	54.44	59.95	57.8133	2.41344
	v117.125	26.93	21.37	23.32	23.8733	2.30334
	v117.168	62.3	71.93	61.61	65.28	4.71069
	v117.167	18.69	27.8	19.2	21.8967	4.17948
	v117.170	55	52.6	48	51.8667	2.9044
	v117.169	11.94	10.05	10.45	10.8133	0.813238
Figure 4H	RNA Editing yields for 45nt ACTB 3'-UTR-targeting ONs with and without GalNAc-ligand in PHH cells
	ON name	v117.80					v117.81
	ON Amount [µM]	Rep 1	Rep 2	Rep 3	Average [%]	SD [%]	Rep 1	Rep 2	Rep 3	Average [%]	SD [%]
	10	84.1	83.6	84.5	84.0667	0.368179	86.7	86.8	88.2	87.2333	0.684755
	2.5	77	77	76.7	76.9	0.141421	88.2	87.8	88.6	88.2	0.326599
	1	51.6	50.4	52.4	51.4667	0.821922	84.3	86.8	87.5	86.2	1.37356
	0.5	49.5	52.3	52.3	51.3667	1.31993	84.9	84.2	85.9	85	0.697615
	0.1	23	19	24.7	22.2333	2.38933	74.9	73.5	74.4	74.2667	0.579272
	0.05	13.6	14.6	13.4	13.8667	0.524934	61	60.7	66	62.5667	2.43082
	0.01	6.6	4.4	5.2	5.4	0.909212	25	25.7	24.1	24.9333	0.654896
	0.005	4.3	3.2	3.5	3.66667	0.46428	17.5	18.2	22.7	19.4667	2.3041
	0	3.4	3	2.8	3.06667	0.249444	3.4	3	2.8	3.06667	0.249444
Figure 4I	RNA Editing yields for 40nt ACTB 3'-UTR-targeting ONs with and without GalNAc-ligand in PHH cells
	ON name	v117.82					v117.83
	ON Amount [µM]	Rep 1	Rep 2	Rep 3	Average [%]	SD [%]	Rep 1	Rep 2	Rep 3	Average [%]	SD [%]
	10	75.4	76.2	77.5	76.3667	0.865384	85.3	84.8	85.2	85.1	0.216025
	2.5	70	67.1	66.6	67.9	1.49889	83.3	82.1	83.1	82.8333	0.524934
	1	63.9	64.4	63.7	64	0.294392	77.5	79	79	78.5	0.707107
	0.5	54.6	54.3	61.4	56.7667	3.27855	76.8	75.2	75.4	75.8	0.711805
	0.1	30.5	28.2	30.7	29.8	1.13431	59.1	61.7	61.2	60.6667	1.12645
	0.05	25.3	21	25.4	23.9	2.05102	54.3	56	57.2	55.8333	1.18977
	0.01	16.5	15.7	18.3	16.8333	1.0873	12	12.6	14.7	13.1	1.15758
	0.005	13.6	7.4	7.2	9.4	2.97097	5.5	8	7.6	7.03333	1.09646
	0	3.5	4.1	3.7	3.76667	0.249444	3.5	4.1	3.7	3.76667	0.249444
Figure 4J	RNA Editing yields for STAT1 Y701-targeting ONs with and without GalNAc-ligand in PHH cells
	ON name	v117.42					v117.71
	ON Amount [µM]	Rep 1	Rep 2	Rep 3	Average [%]	SD [%]	Rep 1	Rep 2	Rep 3	Average [%]	SD [%]
	10	17.15	13.84	18.19	16.3933	1.85473	18.86	19.51	22.58	20.3167	1.62227
	2.5	11.25	10.17	10.33	10.5833	0.475908	22.18	17.94	28.14	22.7533	4.18382
	1	5.93	4.61	5.12	5.22	0.543507	19.65	19.38	17.24	18.7567	1.0781
	0.5	4.36	2.28	3.95	3.53	0.899593	14.55	14.55	14.53	14.5433	0.00942809
	0.1	1.93	1.88	2.57	2.12667	0.314148	4.45	5.68	6.43	5.52	0.816211
	0.05	1.79	1.24	1.61	1.54667	0.228959	3.7	3.9	3.68	3.76	0.0993311
	0.01	0.66	0.51	1.7	0.956667	0.529171	2.25	1.25	2.36	1.95333	0.499355
	0.005	0.99	1.23	0.96	1.06	0.12083	0.77	1.51	1.06	1.11333	0.304448
	0	1.39	3.16	3.39	2.64667	0.893545	1.39	3.16	3.39	2.64667	0.893545

## Sheet: Figure 5_main
Figure 5B	RNA Editing yields of SERPINA1 E342K ON v117.82 in SERPINA1 E342K mouse model liver cells
	ON dose [mg/kg]	Replicate 1	Replicate 2	Replicate 3	Replicate 4	Replicate 5	Average [%]	Standard Deviation [%]
	0			1.56	1.94		1.75	0.19
	1	2		2.43	3.75		2.72667	0.744595
	2	4		15.34	4.16		7.83333	5.30842
	3	12.04	6.41	29.82	21.48	9	15.75	8.68746
	4		5.22	29.38	33.03		22.5433	12.3397
	5		20.83	21.99	34.51		25.7767	6.19353
	A1AT content [µM] of blood serum of SERPINA1 E342K mice treated with SERPINA1 E342K-targeting ON v117.82
	ON dose [mg/kg]	Replicate 1	Replicate 2	Replicate 3	Replicate 4	Replicate 5	Average [µM]	Standard Deviation [µM]
	0			1.81164	1.16368		1.48766	0.323979
	1	2.84489		2.87751	1.80214		2.50818	0.499423
	2	7.53845		19.1991	3.61474		10.1174	6.61848
	3	11.1773	8.90363	26.7733	20.717	10.3179	15.5778	6.97605
	4		11.0677	25.6049	27.4019		21.3582	7.31336
	5		30.6346	28.6264	33.4013		30.8874	1.95752

## Sheet: Supplementary Figure 3
Supplementary Figure 3A	RNA Editing yields of ONs targeting murine MECP2 W104X site in HeLa cells
	ON name	Replicate 1	Replicate 2	Replicate 3	Average [%]	Standard Deviation [%]
	v120.17	51.3859	47.2505	50.5605	49.7323	1.78697
	v120.23	50.8214	48.374	52.7746	50.6567	1.80033
	v120.24	27.0157	28.2	34.4207	29.8788	3.24779
Supplementary Figure 3A	15% denaturing urea PAGE gel of partially modified, PS optimized ONs targeting murine MECP2 W104X degradation assay in 100% serum
Supplementary Figure 3B	RNA Editing yields of ONs targeting human STAT1 Y701 site in HeLa cells
	ON name	Replicate 1	Replicate 2	Replicate 3	Average [%]	Standard Deviation [%]
	v117.28	41.58	41.12	38.72	40.4733	1.25394
	v117.29	48.08	56.24	47.28	50.5333	4.04842
Supplementary Figure 3B	15% denaturing urea PAGE gel of partially modified, PS optimized ONs targeting human STAT1 Y701 degradation assay in 100% serum

## Sheet: Supplementary Figure 4
Supplementary Figure 4A	RNA Editing yields of ONs targeting human SERPINA1 E342K site in HeLa cells with different DNA content at purine sites
	ON name	Replicate 1	Replicate 2	Replicate 3	Replicate 4	Replicate 5	Replicate 6	Replicate 7	Replicate 8	Replicate 9	Replicate 10	Replicate 11	Replicate 12	Replicate 13	Replicate 14	Replicate 15	Replicate 16	Replicate 17	Replicate 18	Replicate 19	Replicate 20	Replicate 21	Replicate 22	Average [%]	Standard Deviation [%]
	v117.39	70.04	46.03	72.02	40.59	64.2	66.97	56.38	66.85	71.19	63.46	79.41	65.03	72.51	74.31	67.93	71.68	73.28						65.9929	9.72884
	v117.42	33.17	18.53	30.04	30.21	23.64	28.58	30.13	32.72	33.73	31.9	28.31	31.1	33	27.34	27.69	31.52	27.68	28.71	25.63	31.54	28.5	30.17	29.2655	3.40969
	v117.43				74.97	56.12	53.51	75.15																64.9375	10.1647
	v117.44				60	42.6	48.25	51.08																50.4825	6.28605
	v117.45				78.58	52.5	52.76	69.63	62.78	69.28	62.84	71.66	71.78	71.47	59.25	54.09	61.46							64.4677	8.0046
	v117.46				68.74	41.93	49.76	57.07																54.375	9.87158
	v117.47				43.93	32.2	43.65																	39.9267	5.46477
	v117.48							41.7	35.68	41.43														39.6033	2.7764
	v117.49							40.42	39.41	39.03														39.62	0.586572
	v117.50				32.69	36.85	42.04	40.13	42.97	43.09														39.6283	3.76557
	v117.51				49.86	55.51	62.83																	56.0667	5.30959
	v117.52				35.8	39.52	41.54																	38.9533	2.37736
	v117.53				29.49	32.02	31.33																	30.9467	1.06784
	v117.55				21.21	17.68	23.69																	20.86	2.46602
	v117.56				27.77	26.49	24.54																	26.2667	1.32806
	v117.57				28.64	23.12	30.21																	27.3233	3.04053
	v117.58				11.74	15.91	25.08																	17.5767	5.57209
Supplementary Figure 4B	Uncropped gel images of 15% denaturing urea PAGE gel of partially modified ONs with different amounts of DNA at purine sites, targeting human SERPINA1 E342K degradation assay in 100% serum
Supplementary Figure 4C	15% denaturing urea PAGE gel of fully modified ONs targeting human SERPINA1 E342K degradation assay in 100% serum for 31 days
Supplementary Figure 4C	15% denaturing urea PAGE gel of fully modified ONs targeting human SERPINA1 E342K degradation assay in lysosomes for 31 days
Supplementary Figure 4D	RNA Editing yields of ONs targeting human STAT1 Y701 site in HeLa cells with different ribose modifications at purine sites
	ON name	Replicate 1	Replicate 2	Replicate 3	Replicate 4	Replicate 5	Replicate 6	Replicate 7	Replicate 8	Replicate 9	Replicate 10	Replicate 11	Replicate 12	Replicate 13	Replicate 14	Replicate 15	Replicate 16	Replicate 17	Replicate 18	Average [%]	Standard Deviation [%]
	v117.29	48.0769	56.2439	47.2803	47.2458	60.4385	52.6744	74.3415	50.3462	44.3609	34.8837	41.9669	38.7619				36.2126		40.0955	48.0664	10.1889
	v117.30				4.88432	1.34771	2.27273										0.232558	1.00756	2.12235	1.97787	1.46856
	v117.31				8.52905	3.66197	7.08283	1.50376	0	0.318471	2.57611	0	0	1.27168	2.63158	3.14637	1.27021	0	1.90114	2.25954	2.48203
	v117.41	13.9884	23.3656	14.4																17.2514	4.3267
	v117.36	18.1722	23.6453	16.7866																19.5347	2.96119
	v117.37	18.1193	22.7317	14.7277		18.5387	30.7432	15.9806												20.1402	5.36014
	v117.38	21.0685		17.0336	16.9512	25.2809	24.7924	20.0692												20.866	3.30648
	v117.39	10.8221		9.7622	9.58333	11.4101	13.7395	10.8669												11.0307	1.36968
	v117.40	34.9593	42.6841	28.6264		39.577	39.327	29.4359												35.7683	5.27192
Supplementary Figure 4E	15% denaturing urea PAGE gel of partially modified ONs with different amounts and types of ribose modifications at purine sites, targeting human STAT1 Y701 degradation assay in lysosomes
Supplementary Figure 4F	RNA Editing yields of ONs targeting human LRRK2 G2019S site in HeLa cells with different ribose modifications at purine sites
	ON name	Replicate 1	Replicate 2	Replicate 3	Replicate 4	Replicate 5	Average [%]	Standard Deviation [%]
	v117.20	39	46	44	49	46	44.8	3.31059
	V117.42	0	0	9			3	4.24264
	v117.59	38	43	46			42.3333	3.29983
	v117.60	40	42	50			44	4.32049
Supplementary Figure 4G	15% denaturing urea PAGE gel of partially modified ONs with different amounts and types of ribose modifications at purine sites, targeting human LRRK2 G2019S degradation assay in lysosomes
Supplementary Figure 4H	RNA Editing yields of fully modified ONs with and without the Benner's Base Z modification at the orphan base position, targeting human SERPINA1 E342K site in HeLa cells
	ON name	Replicate 1	Replicate 2	Replicate 3	Average [%]	Standard Deviation [%]
	No ASO	1.21	2.55	3.63	2.46333	0.98986
	v117.82	40.4878	34.9869	43.4234	39.6327	3.49685
	v117.92	29.582	26.0611	27.0698	27.571	1.48044
Supplementary Figure 4I	RNA Editing yields of fully modified ONs with and without the Nebularine modification adjacent to the orphan base position, targeting human STAT1 Y701 site in HeLa cells
	ON name	Replicate 1	Replicate 2	Average [%]	Standard Deviation [%]
	No ASO	2.32558	1.35135	1.83847	0.487115
	v117.57	59.0571	56.4589	57.758	1.29909
	v117.64	38.8469	44.4444	41.6457	2.79878
Supplementary Figure 4J	RNA Editing yields of fully modified ONs with and without the hypoxanthine modification adjacent to the orphan base position, targeting human SERPINA1 E342K site in HeLa cells
	ON name	Replicate 1	Replicate 2	Replicate 3	Average [%]	Standard Deviation [%]
	no ASO	0	0.5	0.5	0.333333	0.235702
	V117.24	13	16	17	15.3333	1.69967
	V117.26	43	42	39	41.3333	1.69967
Supplementary Figure 4K	RNA Editing yields of fully modified ONs targeting human SERPINA1 E342K site in HeLa cells, comparing ribose modification block and mixed designs
	ON name	Replicate 1	Replicate 2	Replicate 3	Replicate 4	Average [%]	Standard Deviation [%]
	no ASO	2.39	0	0.91	0.81	1.1	0.98492
	v117.123	59.05	54.55	59.95	59.9	57.85	2.3622
	v117.124	26.93	21.37	23.32	22.8	23.8733	2.30334
	v117.150	47.1		40.99	41.57	44.045	3.055
	v117.151	47.97	30.64		42.62	39.305	8.665
	v117.152	36.44	19.2	24.11	35.8	26.5833	7.25224
	v117.153	42.22	23.81	38.6	37.41	34.8767	7.96364
	v117.154	44.96	34.54	41.99	34.74	40.4967	4.38305
	v117.155	33.66	24.74	29.96	38.05	29.4533	3.65916
	v117.156	51.95	46.33	44.52	45.5	47.6	3.16343
	v117.157	56.76		49.37	58	53.065	3.695
	v117.158	65.66		63.18	64.33	64.42	1.24
	v117.159	57.42	52.77	64.7	56.81	58.2967	4.90969
	v117.160	33.9	27.66	35.39	36.19	32.3167	3.34848
Supplementary Figure 4L	RNA Editing yields of fully modified ONs targeting human STAT1 Y701 site in HeLa cells, comparing ribose modification block and mixed designs
	ON name	Replicate 1	Replicate 2	Replicate 3	Average [%]	Standard Deviation [%]
	no ASO	0.974026	2.78064	0.983607	1.57942	0.849396
	v117.44	42.3039	42.3221	41.8274	42.1511	0.229023
	v117.53	7.18002	4.58333	9.02174	6.92836	1.82069
	v117.54	33.5233	30.0395	31.8424	31.8017	1.42252
	v117.55	3.4555	2.12982	4.87528	3.48687	1.12105
